# Supplementary material for: Development and Exploitation of KASP Assays for Genes Underpinning Drought Tolerance Among Wheat Cultivars From Pakistan
Source: Front Genet. 2021 Jun 9;12:684702. doi: 10.3389/fgene.2021.684702 (PMC8220157; doi:10.3389/fgene.2021.684702)
Supplement: Supplementary file 1 [file Data_Sheet_1.xlsx]

## Sheet: Table 1
Supplementary Table 1 : List of 153 wheat cultivars from Pakistan used to identify favorable haplotype frequencies of drought tolerance conferring genes
	Variety/line name	YOR	TaSnRK2.3-A1	TaSnRK2.3-B1	TaSnRK2.8-5A	TaSnRK2.9-5A	TaSAP-7B	TaMOC	TaLTPs	TaPARG	TaDreb-B1	1-feh w3	TaPPH
1	AS-2002	2011	CA	CG	G	TA	C	A	GC	CC	A	T	G
2	Auqab-2000	2000	CA	CG	A	TA	C	A	GC	CC	C	T	G
3	Bhakkar-2002(AZRI Bhakkar)	2002	CA	CG	G	TA	C	A	GC	CC	C	T	A
4	Chakwal-86	1986	CA	TC	G	TA	T	A	GC	CC	C	T	G
5	Chakwal-97	1998	CA	CG	A	TA	C	A	GC	CC	A	T	A
6	Faisalabad-08	2008	CA	CG	G	TA	C	A	GC	CC	A	T	A
7	Inqalab-91	1991	CA	CG	A	TA	C	A	GC	CC	A	T	A
8	Lasani-2008	2008	CA	CG	G	TA	C	A	GC	CC	C	C	A
9	Manthar-	2003	CA	CG	G	TC	C	A	GC	CC	C	T	G
10	Seher-2006	2006	CA	CG	G	TA	C	A	GC	CC	C	T	A
11	Shafaq-2006	2006	CA	CG	A	TA	C	A	GC	CC	A	T	G
12	AARI-2011	2011	CA	CG	G	TA	C	A	GC	CC	A	C	A
13	Ufaq	2002	CA	CG	G	TA	C	A	GC	CC	C	T	G
14	BARS-09(BARI Sample)	2009	CA	CG	G	TA	C	A	GC	CC	A	T	G
15	Punjab-2011	2011	CA	CG	A	TA	C	A	GC	CC	C	C	A
16	Millat-2011	2011	CA	CG	A	TA	C	A	GC	CC	A	T	A
17	Chenab-70	1970	CA	CG	G	TA	C	A	GC	CC	C	T	G
18	Chenab-79	1979	CA	CG	G	TA	C	A	GC	CC	C	T	G
19	Chenab-2000	2000	CA	CG	G	TA	C	A	GC	CC	C	C	G
20	Faisalab-83	1983	CA	CG	A	CC	C	A	GC	CC	A	C	A
21	Faislabad-85	1985	CA	CG	A	CC	C	A	GC	CC	C	T	G
22	Iqbal-2000	2000	TG	CG	G	CC	C	A	GC	CC	C	T	G
23	Karawan-2		CA	CG	G	CC	C	A	GC	CC	A	T	G
24	Kohinoor-83	1983	CA	CG	G	CC	C	A	GC	CC	A	C	G
25	Kohistan-97	1998	CA	CG	G	TA	C	A	GC	CC	C	T	A
26	MexiPak-65	1965	CA	CG	A	TA	C	A	GC	CC	C	T	A
27	MH-97	1998	CA	CG	G	TA	C	A	GC	CC	C	C	G
28	Naeem-82	1982	CA	CG	G	TA	C	A	GC	CC	A	C	G
29	Pak-81	1981	CA	CG	A	TA	C	G	GC	CC	A	T	A
30	Parwaz-94	1995	TG	CG	G	CC	T	A	GC	TC	C	T	A
31	Pasina-90	1990	CA	CG	G	TA	C	A	GC	CC	A	T	G
32	Punjab-76	1976	CA	CG	A	TA	C	A	GC	CC	C	C	A
33	Punjab-81	1981	CA	CG	A	TA	C	A	GC	CC	C	C	A
34	Punjab-85	1985	CA	CG	G	TA	C	A	GC	CC	A	C	A
35	Punjab-96	1996	CA	CG	A	TA	C	A	GC	CC	A	T	A
36	SA-42	1971	CA	CG	A	TA	C	A	GC	CC	C	T	G
37	SA-75	1975	CA	CG	A	TA	C	A	GC	CC	C	C	A
38	Sutluj-86	1987	CA	CG	G	TA	C	A	GC	CC	A	T	G
39	Shahkar-95	1995	CA	CG	A	CC	C	A	GC	CC	C	T	A
40	Shalimar-88	1988	CA	CG	3	TA	C	A	GC	CC	C	T	A
41	SH-2002	2002	CA	CG	3	TA	C	A	GC	CC	A	T	A
42	WATAN(V-87094)	1994	CA	CG	G	TA	C	A	GC	CC	C	T	G
43	Galaxy-2013	2013	CA	CG	G	TA	C	A	GC	CC	C	T	G
44	Blue Siver	1971	TG	CG	G	CC	T	A	GC	CC	C	C	G
45	LU-26	1976	CA	CG	G	CA	C	A	GC	CC	A	C	A
46	Lyp-73	1973	CA	CG	G	TA	C	A	GC	CC	C	T	A
47	PARI-73	1973	CA	CG	G	TA	C	A	GC	CC	C	C	G
48	Pasban-90	1990	CA	CG	G	TA	C	A	GC	CC	C	T	A
49	Yecora-70	1974	TG	CC	A	CC	T	A	GT	CC	A	C	G
50	C-217	1953	TG	CC	A	CC	T	A	GT	CC	C	C	G
51	C-228	1953	TG	CC	A	CC	T	A	GC	CC	A	C	G
52	C-245	1953	CA	CG	G	TA	C	A	GC	CC	C	T	G
53	C-247	1953	CA	CG	G	TA	C	A	GC	CC	A	C	G
54	C-248	1953	TG	CC	A	CC	T	A	GC	CC	C	C	G
55	C-250	1953	TG	CC	A	CC	T	A	GT	CC	C	C	G
56	C-256	1953	TG	CC	A	CC	T	A	GC	CC	C	C	G
57	C-258	1953	TG	CC	A	CC	T	A	GC	CC	C	C	G
58	C-269	1953	TG	CC	A	CC	T	A	GC	CC	A	T	G
59	C-271	1953	CA	CC	G	CC	C	A	GC	CC	C	T	G
60	C-273	1953	TG	CC	G	CC	T	A	GT	CC	C	C	G
61	C-288	1953	TG	CC	A	CC	T	A	GC	CC	C	C	G
62	C-518	1953	TG	CC	A	CC	T	A	GT	CC	C	C	G
63	C-591	1953	TG	CC	A	CC	T	A	GT	CC	C	C	G
64	V-8203 (Advanced)		CA	CG	G	TA	C	A	GC	CC	C	T	G
65	V-11183(Advanced)		CA	CG	G	TA	C	A	GC	CC	C	T	G
66	Dharabi-2011	2011	TG	CG	3	TA	T	A	GC	CC	A	T	G
67	GA-2002	2002	CA	CG	A	CC	C	A	GC	CC	A	T	G
68	Kohsar-95	1995	CA	CG	A	TA	C	A	GC	CC	A	T	A
69	Chakwal-50	2008	CA	CG	3	TA	C	A	GC	CC	C	T	G
70	Aas-2011	2011	CA	CG	G	TA	C	A	GC	CC	C	C	G
71	Mairaj-08	2008	CA	CG	A	CC	C	A	GC	CC	A	T	A
72	Fareed-2006	2006	CA	CG	A	CA	C	A	GC	CC	A	T	A
73	Derawar-97	1997	CA	CG	G	TA	C	A	GC	CC	A	T	G
74	Punjnad-1	2000	CA	TC	A	TA	C	A	GC	CC	C	T	G
75	Bwp-97	1998	CA	CG	3	TA	C	A	GC	CC	C	T	A
76	Mehran-89	1988	CA	CG	G	TA	C	A	GC	CC	C	T	G
77	Imdad-2005	2005	CA	TC	G	TA	C	A	GC	CC	C	T	G
78	Hamal-2012	2012	CA	CG	3	TA	C	A	GC	CC	C	T	A
79	TD-01	2004	CA	CG	A	TA	C	A	GC	CC	A	T	G
80	Anmol-91	1993	CA	CG	A	TA	C	A	GC	CC	C	T	A
81	Moomal-2002	2006	CA	TC	A	TA	T	A	GC	CC	C	T	A
82	SKD-1	2006	TG	CG	G	TA	T	A	GC	CC	C	T	A
83	HB11		CA	TC	3	TA	T	A	GC	CC	C	T	G
84	Benazir-2012	2012	CA	CG	G	TA	C	A	GT	CC	C	T	G
85	Abadgar-93	1996	CA	CG	3	TA	C	A	GC	CC	A	C	A
86	Jauhar-78	1978	CA	CC	A	TA	C	A	GC	CC	C	T	G
87	Sarsabz	1985	CA	CG	A	TA	C	A	GC	CC	C	T	A
88	Bhittai	2004	CA	CG	G	TA	C	G	GC	CC	C	T	G
89	Kiran-95	1996	CA	CG	A	TA	C	A	GC	CC	C	T	A
90	Khirman	2006	CA	CG	A	TA	C	A	GC	CC	C	C	G
91	sassui	2006	CA	CG	G	TA	C	A	GC	CC	A	T	A
92	Sindh-81	1981	CA	CG	G	TA	C	A	GC	CC	C	T	A
93	Marvi-2000	2000	CA	CC	A	TA	C	A	GC	CC	C	T	A
94	Nia-Sundar		CA	CG	G	TA	C	G	GC	CC	C	T	A
95	Nia-Sunhari	2010	CA	TC	G	TA	C	A	GC	CC	C	T	A
96	Nia-Sarang	2012	CA	CG	G	TA	C	A	GC	CC	C	C	A
97	Nia-Amber	2010	CA	CG	G	TA	C	A	GC	CC	C	C	G
98	Soghar-90	1991	CG	CG	3	TA	T	A	GC	CC	A	T	A
99	Zardana-89	1989	TG	CG	G	TA	C	A	GC	CC	A	T	A
100	Zarlashta-99	1999	TG	CG	3	TA	C	A	GC	CC	A	T	A
101	Zarghoon-79	1979	CA	CG	A	TA	C	A	GC	CC	A	T	A
102	Raskoh	2005	CA	CG	3	TA	C	G	GC	CC	C	T	G
103	Sariab-92	1993	CA	CG	A	TA	C	G	GC	CC	A	T	A
104	Shahkar-2013	2013	CA	CG	3	TA	C	G	GC	CC	C	T	G
105	Pirsabak-2013	2013	CA	CG	3	TA	C	A	GC	CC	C	T	G
106	Pirsabak-2008	2008	CA	CG	3	TA	C	A	GC	CC	C	T	G
107	Pirsabak-2005	2005	CA	CG	G	TA	C	A	GC	CC	C	C	G
108	Pirsabak-85	1985	CA	CG	3	TA	C	A	GC	CC	C	T	A
109	Pirsabak-2004	2004	CA	CG	G	CC	C	A	GC	CC	C	T	A
110	Saleem-2000	2000	CA	CG	3	TA	C	A	GC	CC	C	T	A
111	Suliaman-96	1996	CA	CG	3	TA	C	A	GC	CC	C	T	G
112	Nowshera-96	1996	CA	CG	A	CC	C	A	GC	CC	C	C	G
113	Pak-81	1981	CA	CG	A	TA	C	G	GC	CC	A	T	A
114	Khyber-87	1987	CA	CG	G	TA	C	G	GC	CC	C	C	A
115	Pirsabak-103(Advanced)		CA	CG	G	TA	C	G	GC	CC	A	T	A
116	Pirsabak-105(Advanced		CA	CC	3	TC	C	G	GC	CC	C	T	G
117	Azri-96	1996	TG	TC	3	CC	T	G	GC	CC	C	C	G
118	Shalkot		CG	CG	A	TA	C	G	GC	CC	C	T	G
119	Tijaban-10		TG	CG	A	TA	C	A	GC	CC	C	C	A
120	Tatara	1996	CA	CG	3	TA	C	A	GC	CC	C	T	A
121	Lalma		CA	CG	G	TA	C	A	GC	CC	C	T	G
122	Nifa-Bathoor	2010	CA	CG	3	TA	C	A	GC	CC	C	T	A
123	Fakhre-Sarhad	1997	TG	CC	A	CC	T	G	GC	CC	C	C	G
124	Barsat	2010	CA	CG	3	CA	C	A	GC	CC	C	C	G
125	NARC-2009	2009	CA	CG	3	CC	C	G	GC	CC	A	T	A
126	NARC-2011	2011	CA	CG	3	CC	C	G	GC	CC	C	T	G
127	PAK-2013	2013	CA	CG	3	CA	C	G	GC	CC	C	T	G
128	NR-399(Advanced)		CA	CG	3	TA	C	G	GC	CC	C	T	G
129	NR-421(Advanced)		CA	CG	3	TA	C	A	GC	CC	A	T	G
130	S24		CA	CG	A	TA	C	G	GC	CC	C	T	G
131	Barlog 2016	2016	CA	CG	3	TA	C	G	GC	CC	A	T	G
132	Pastor		CA	CG	A	TA	C	G	GC	CC	C	T	G
133	Margalla 99	1999	CA	CG	A	TA	C	G	GC	CC	C	T	A
134	KPK 2015	2015	CA	CG	3	TA	C	G	GC	CC	A	T	A
135	Paroula		CA	CG	3	TA	C	G	GC	CC	C	T	G
136	Ahsan 2016	2016	CA	CG	3	TA	C	A	GC	CC	C	C	G
137	Faisalabad-08	2008	CA	CG	3	TA	C	A	GC	CC	C	T	A
138	WL-711	1978	CA	CG	A	TA	C	G	GC	CC	A	T	A
139	Zincol-2016	2016	CA	CG	G	TA	C	G	GC	CC	A	T	G
140	Gold-2016	2016	CA	CG	G	TA	C	A	GC	CC	A	T	A
141	Johar-2016	2016	CA	CG	G	TA	C	G	GC	CC	C	C	G
142	Atta Habib		CA	CG	G	TA	C	G	GC	CC	A	T	A
143	Wafaq-2001	2011	CA	CG	G	TA	C	G	GC	CC	C	T	A
144	Bakhatawar-94	1994	CA	CG	G	TA	C	A	GC	CC	C	T	G
145	Local white		CA	CG	G	TA	C	A	GC	CC	C	C	G
146	Ujala	2006	CA	CG	G	TA	C	G	GC	CC	C	T	G
147	Bathor	2008	CA	CG	G	TA	C	A	GC	CC	C	T	A
148	Dirk	1958	TG	CC	A	CC	T	A	GC	CC	C	T	G
149	Bakhar	2000	CA	CG	G	TA	C	G	GC	CC	C	T	A
150	Barani-83	1983	CA	CG	G	TA	C	G	GC	CC	A	T	G
151	C-518	1953	TG	CC	A	CC	T	G	GC	CC	C	C	G
152	Rawal-87	1987	CA	CG	G	TA	C	G	GC	CC	A	T	A
153	T9		CA	CG	G	TA	C	A	GC	CC	C	C	G

## Sheet: Table 2
Supplementary Table 2 : Names of Diploid and Tetraploid wheat used in this experiment
Genome	Accessoin#	Species	TaSnRK2.3-1A	TaSnRK2.8-5A	TaSnRK2.9-5A	TaMOC1-7A	TaLTPs-1A	TaPARG-2A	1-feh w3	TaPPH-7A		Genome	Accessoin#	Species	TaSnRK2.3-1B	TaSAP-7B	TaDreb-B1
AA	UR-200-1	T. urartu	Hap-2	HAP-2	Hap-4	HAP-H	HAP-2	Hap-1	Hap-2	Hap-2		BB	Y-2009-1	Aegilops speltoides	Hap-3	Hap-2	Hap-1
AA	UR-201	T. urartu	Hap-2	HAP-2	Hap-4	HAP-H	HAP-2	Hap-1	Hap-2	Hap-2		BB	Y-2009-2	Aegilops speltoides	Hap-3	Hap-2	Hap-1
AA	UR-202	T. urartu	Hap-2	HAP-2	Hap-4	HAP-H	HAP-2	Hap-1	Hap-2	Hap-2		BB	Y-2022-1	Aegilops speltoides	Hap-3	Hap-2	Hap-1
AA	UR-203	T. urartu	Hap-2	HAP-2	Hap-4	HAP-H	HAP-2	Hap-1	Hap-2	Hap-2		BB	Y-2022-2	Aegilops speltoides	Hap-3	Hap-2	Hap-1
AA	UR-204	T. urartu	Hap-3	HAP-2	Hap-4	HAP-H	HAP-2	Hap-1	Hap-2	Hap-2		BB	Y-2019-1	Aegilops speltoides	Hap-3	Hap-2	Hap-1
AA	UR-205-1	T. urartu	Hap-2	HAP-2	Hap-4	HAP-H	HAP-2	Hap-1	Hap-2	Hap-2		BB	Y-2019-2	Aegilops speltoides	Hap-3	Hap-2	Hap-1
AA	UR-205-2	T. urartu	Hap-2	HAP-2	Hap-4	HAP-H	HAP-2	Hap-1	Hap-2	Hap-2		BB	Y-2021-1	Aegilops speltoides	Hap-3	Hap-2	Hap-1
AA	UR-208-1	T. urartu	Hap-3	HAP-1	Hap-4	HAP-H	HAP-2	Hap-1	Hap-2	Hap-2		BB	Y-2021-2	Aegilops speltoides	Hap-3	Hap-2	Hap-1
AA	UR-208-2	T. urartu	Hap-3	HAP-1	Hap-4	HAP-H	HAP-2	Hap-1	Hap-2	Hap-2		BB	Y-2023	Aegilops speltoides	Hap-3	Hap-2	Hap-1
AA	BO-8-1	T. boeoticum Bioss	Hap-2	HAP-1	Hap-4	HAP-H	HAP-2	Hap-1	Hap-2	Hap-2		BB	Y-2035	Aegilops speltoides	Hap-3	Hap-2	Hap-1
AA	BO-8-2	T. boeoticum Bioss	Hap-2	HAP-1	Hap-4	HAP-H	HAP-2	Hap-1	Hap-2	Hap-2		BB	BY-2032	Aegilops speltoides	Hap-3	Hap-1	Hap-1
AA	BO-104	T. boeoticum Bioss	Hap-2	HAP-1	Hap-4	HAP-H	HAP-2	Hap-1	Hap-2	Hap-2		BB	Y-2041	Aegilops speltoides	Hap-3	Hap-1	Hap-1
AA	BO-103	T. boeoticum Bioss	Hap-2	HAP-1	Hap-4	HAP-H	HAP-2	Hap-1	Hap-2	Hap-2
AA	MO-102-1	T. monococcum	Hap-2	HAP-1	Hap-4	HAP-H	HAP-2	Hap-1	Hap-2	Hap-2
AA	MO-102-2	T. monococcum	Hap-2	HAP-1	Hap-4	HAP-H	HAP-2	Hap-1	Hap-2	Hap-2
AA	AG-1812	T. monococcum	Hap-3	HAP-1	Hap-4	HAP-H	HAP-2	Hap-3	Hap-2	Hap-2
Genome	Accessoin#	Species	TaSnRK2.3-1A	TaSnRK2.8-5A	TaSnRK2.9-5A	TaMOC1-7A	TaLTPs-1A	TaPARG-2A	1-feh w3	TaPPH-7A		Genome	Accessoin#	Species	TaSnRK2.3-1B	TaSAP-7B	TaDreb-B1
AABB	DM-49-1	T. dicoccum L.	Hap-2	HAP-2	Hap-4	HAP-H	Hap-3	Hap-1	Hap-2	Hap-2		AABB	DM-49-1	T. dicoccum L.	Hap-3	Hap-2	Hap-1
AABB	DM-49-2	T. dicoccum L.	Hap-2	HAP-1	Hap-4	HAP-H	Hap-3	Hap-1	Hap-2	Hap-2		AABB	DM-49-2	T. dicoccum L.	Hap-3	Hap-2	Hap-1
AABB	DM-50	T. dicoccum L.	Hap-2	HAP-1	Hap-4	HAP-H	Hap-3	Hap-3	Hap-2	Hap-2		AABB	DM-50	T. dicoccum L.	Hap-3	Hap-2	Hap-1
AABB	DM-51-1	T. dicoccum L.	Hap-1	HAP-1	Hap-1	HAP-L	Hap-3	Hap-3	Hap-2	Hap-2		AABB	DM-51-1	T. dicoccum L.	Hap-1	Hap-2	Hap-1
AABB	DM-51-2	T. dicoccum L.	Hap-1	HAP-1	Hap-1	HAP-L	Hap-3	Hap-3	Hap-2	Hap-2		AABB	DM-51-2	T. dicoccum L.	Hap-1	Hap-2	Hap-1
AABB	PS-5-1	T. persicum vav	Hap-2	HAP-1	Hap-3	HAP-L	Hap-3	Hap-3	Hap-1	Hap-2		AABB	PS-5-1	T. persicum vav	Hap-2	Hap-2	Hap-1
AABB	PS-5-2	T. persicum vav	Hap-2	HAP-1	Hap-3	HAP-L	Hap-3	Hap-3	Hap-1	Hap-2		AABB	PS-5-2	T. persicum vav	Hap-2	Hap-2	Hap-1
AABB	PS-9	T. persicum vav	Hap-2	HAP-1	Hap-3	HAP-L	Hap-3	Hap-3	Hap-1	Hap-2		AABB	PS-9	T. persicum vav	Hap-2	Hap-2	Hap-1
AABB	DS-6	T. dicoccoides Koern	Hap-1	HAP-1	Hap-3	HAP-H	Hap-3	Hap-3	Hap-2	Hap-2		AABB	DS-6	T. dicoccoides Koern	Hap-1	Hap-2	Hap-1
AABB	DS-10-1	T. dicoccoides Koern	Hap-1	HAP-1	Hap-1	HAP-H	Hap-3	Hap-1	Hap-2	Hap-2		AABB	DS-10-1	T. dicoccoides Koern	Hap-1	Hap-2	Hap-1
AABB	DS-10-2	T. dicoccoides Koern	Hap-1	HAP-1	Hap-1	HAP-H	Hap-3	Hap-1	Hap-2	Hap-2		AABB	DS-10-2	T. dicoccoides Koern	Hap-1	Hap-2	Hap-1
AABB	DS-1-1	T. dicoccoides Koern	Hap-1	HAP-2	Hap-1	HAP-L	Hap-3	Hap-1	Hap-2	Hap-2		AABB	DS-1-1	T. dicoccoides Koern	Hap-3	Hap-2	Hap-2
AABB	DS-1-2	T. dicoccoides Koern	Hap-1	HAP-2	Hap-1	HAP-L	Hap-3	Hap-1	Hap-2	Hap-2		AABB	DS-1-2	T. dicoccoides Koern	Hap-3	Hap-2	Hap-1
AABB	PO-9-1	T. polonicum L.	Hap-1	HAP-2	Hap-1	HAP-L	Hap-2	Hap-3	Hap-1	Hap-1		AABB	PO-9-1	T. polonicum L.	Hap-3	Hap-1	Hap-1
AABB	PO-9-2	T. polonicum L.	Hap-1	HAP-2	Hap-1	HAP-L	Hap-2	Hap-3	Hap-1	Hap-1		AABB	PO-9-2	T. polonicum L.	Hap-3	Hap-1	Hap-1
AABB	PO-9-3	T. polonicum L.	Hap-1	HAP-2	Hap-1	HAP-H	Hap-2	Hap-3	Hap-1	Hap-1		AABB	PO-9-3	T. polonicum L.	Hap-3	Hap-1	Hap-1
AABB	PO-9-4	T. polonicum L.	Hap-1	HAP-1	Hap-1	HAP-L	Hap-2	Hap-3	Hap-1	Hap-1		AABB	PO-9-4	T. polonicum L.	Hap-3	Hap-1	Hap-1
AABB	ZAVITAN	T. turgidum	Hap-3	HAP-2	Hap-4	HAP-H	Hap-3	Hap-1	Hap-1	Hap-2		AABB	ZAVITAN	T. turgidum	Hap-3	Hap-2	Hap-1
AABB	SVEVO	T. turgidum	Hap-1	HAP-1	Hap-1	HAP-L	Hap-3	Hap-1	Hap-1	Hap-1		AABB	SVEVO	T. turgidum	Hap-3	Hap-2	Hap-1

## Sheet: Table 3
Supplementary Table 3 : Water contents of different soil profiles
	Soil profile	Flowering stage			Grain filling stage
	(cm-depth)	Well-watered	Water-limited		Well-watered	Water-limited
MNSUAM - Multan	20	0.175	0.088		0.125	0.086
	40	0.133	0.112		0.096	0.056
	60	0.145	0.117		0.085	0.064
	80	0.159	0.111		0.121	0.085
	100	0.149	0.131		0.167	0.101
	120	0.193	0.115		0.171	0.12
	140	0.199	0.139		0.176	0.111
QAU - Islamabad	20	0.179	0.101		0.123	0.084
	40	0.133	0.095		0.115	0.075
	60	0.128	0.089		0.106	0.076
	80	0.129	0.093		0.149	0.105
	100	0.141	0.105		0.181	0.104
	120	0.161	0.127		0.166	0.134
	140	0.188	0.131		0.166	0.139

## Sheet: Table 4
Supplementary Table 4 : KASP assays, their sources and sequence polymorphims information
Gene	Primer Name	FAM primer	HEX primer	Common primer	FAM allele	HEX allele	Direccion	Dominance	Evidence	comment	FAM	HEX	FAM	HEX	Common	Check FAM	Check HEX	comparable gel based marker	Reference	Reference link	Lab	Sequence
TaSnRK2.3-1A	TaSnRK2.3-1A-KASP-1	GGCAGCAGAACATTGGTAAGCGAATCCG	GGCAGCAGAACATTGGTAAGCGAATCCA	CAACATAGAACTTTAGTAATGGAC	C	T	R	co-dominant	causal	Hap-1 (CA) is favored for higher 1000-grain weight under drought stress conditions			2.3-1898-C-R	2.3-1898-T-R	2.3-1898-CT-F	MexiPak-65, Chinese Spring	Parwaz-94	2.3AM1	Lili et al (2017) Front Plant Sci 8:368	10.3389/fpls.2017.00368	National Key Facility for Crop Gene Resources and Genetic Improvement, Institute of Crop Science, Chinese Academy of Agricultural Sciences, Beijing, China	CTAGGATCAGTATCAGTTTCTTTTTCTTACAACATAGAACTTTAGTAATGGACAGTG[C/T] GGATTCGCTTACCAATGTTCTGCTGCCACTGAAAATGGTCACACAGCACAGACAAACATCACTGATTAATTTTGTATA
	TaSnRK2.3-1A-KASP-2	TTCTTGTTTCAGCAAACCGTACTCT	TTCTTGTTTCAGCAAACCGTACTCC	GCAGGTGCAGCCGCGTAGCTGTTTCG	A	G	R	co-dominant	causal				2.3-2905-A-R	2.3-2905-G-R	2.3-2905-AG-F	MexiPak-65,	Parwaz-94, Chinese Spring	2.3AM2	Lili et al (2017) Front Plant Sci 8:368	10.3389/fpls.2017.00368	National Key Facility for Crop Gene Resources and Genetic Improvement, Institute of Crop Science, Chinese Academy of Agricultural Sciences, Beijing, China	TCGCAGCTCATGCAGGTGCAGCCGCGTAGCTGTTTCGTACATACGGTCT[A/G]GAGTACGGTTTGCTGAAACAAGAATAAGGCCACGAAGCGTATTATTATACAGATTATGACACCTGTTGTACTATCGCTGTGT
TaSnRK2.3-1B	TaSnRK2.3-1B-KASP-3	GGATTCTCTGTCAAGTGTCACAAGACG	GGATTCTCTGTCAAGTGTCACAAGACA	GCGTGAAACTCTGATCTGAACACG	C	T	R	co-dominant	causal	Hap-1 (CG) is favored for higher 1000-grain weight under drought stress conditions			2.3-2153-C-R	2.3-2153-T-R	2.3-2153-CT-F	MexiPak-65, Chinese Spring	Chakwal-86	2.3BM1	Lili et al (2017) Front Plant Sci 8:368	10.3389/fpls.2017.00368	National Key Facility for Crop Gene Resources and Genetic Improvement, Institute of Crop Science, Chinese Academy of Agricultural Sciences, Beijing, China	AATGCTTGTGTTAAGCGTGCGTGAAACTCTGATCTGAACACGAATGCA[C/T]GTCTTGTGACACTTGACAGAGAATCCTTGGCGTGCAATACTCCATTCCGGACTACGTCAG
	TaSnRK2.3-1B-KASP-4	CGACGCGGCGCTGCTCGCG	CGACGCGGCGCTGCTCGCC	CTCCTCATCGCTCTGCAGCTC	G	C	F	co-dominant	causal				2.3-2638-G-F	2.3-2638-C-F	2.3-2638-GC-F	MexiPak-65	Chakwal-86, Chinese Spring	2.3BM2	Lili et al (2017) Front Plant Sci 8:368	10.3389/fpls.2017.00368	National Key Facility for Crop Gene Resources and Genetic Improvement, Institute of Crop Science, Chinese Academy of Agricultural Sciences, Beijing, China	AGGCCCCCGGCGACATGTCCAAGTCGTCGGCCGACGCGGCGCTGCTCGC[G/C]GAGCTGGCCGAGCTGCAGAGCGATGAGGAGGAGGAGGAGCCGGGAGCCGAGGGGGAGA
TaSnRK2.9-5A	TaSnRK2.9-5A-KASP-5	CTTGGCACCAGACCAGAGCCACGGC	CTTGGCACCAGACCAGAGCCACGGT	ACGCATCATCAAACTTGTAAATACC	C	T	F	co-dominant	causal	Hap-1 (TA) is favored for higher 1000-grain weight, while Hap-4 (CA) is favored for higher grains per spike under drought stress conditions			2.9-308-C-F	2.9-308-T-F	2.9-308-CT-R	Chinese Spring, Parwaz-94	MexiPak-65	2.9AM1*	Rehman SU et al (2019) TAG 132:907-919	doi.org/10.1007/s00122-018-3247-7	National Key Facility for Crop Gene Resources and Genetic Improvement, Institute of Crop Science, Chinese Academy of Agricultural Sciences, Beijing, China
	TaSnRK2.9-5A-KASP-6	TGAATGTAGTCCGGAATCGAGTACG	TGAATGTAGTCCGGAATCGAGTACT	CCGAGCTCAACTTTTTCAGAAAA	C	A	R	co-dominant	causal				2.9-1700-C-R	2.9-1700-A-R	2.9-1700-CA-F	Chinese Spring, Parwaz-94	MexiPak-65	2.9AM2*	Rehman SU et al (2019) TAG 132:907-919	doi.org/10.1007/s00122-018-3247-7	National Key Facility for Crop Gene Resources and Genetic Improvement, Institute of Crop Science, Chinese Academy of Agricultural Sciences, Beijing, China
TaSnRK2.8-5A	TaSnRK2.8-5A-KASP-7	CCATGTGCCCTTCAGCTGCTTTCTAT	CCATGTGCCCTTCAGCTGCTTTCTAC	GCCATCTCTGGCGGCTACCGTATCG	A	G	R	co-dominant	associated	"A" allele genotypes exhibits enhanced seedling biomass and water soluble carbohydrates than "G" allele genotypes	Resistant	susceptible	2.8-5917-A-R	2.8-5917-G-R	2.8-5917-AG-F	MexiPak-65, Chinese Spring	Parwaz-94	TaSnRK2.8-A-C digestion with HpyCH4III	Zhang et al (2013) Plant Phyiol Biochem 70: 174-181	dx.doi.org/10.1016/j.plaphy.2013.04.010	National Key Facility for Crop Gene Resources and Genetic Improvement, Institute of Crop Science, Chinese Academy of Agricultural Sciences, Beijing, China	ACTCGGATCTTGATATCGACAGCAGTGGAGAGATCGTGTATGCGATGTGAGCCATCTCTGGCGGCTACCGTATCGAAGCAACC[A/G]TAGAAAGCAGCTGAAGGGCACATGGTGACCTGATGCTGTACCCTGTCAAAAGAGCTAGCGGCACTTTGTGGGAAACAATC
TaSAP-7B	TaSAP-7B-KASP-8	GAGCTGACCGGATCGATCCAGAAGCC	GAGCTGACCGGATCGATCCAGAAGCT	GAACGTGATGGAGACGGCTGGCCACG	C	T	F	co-dominant	associated	"C" allele genotypes exhibits a higher TGW and shorter PH than the "T" allele genotypes	Superior	Inferior	SAP7B-260-C-F	SAP7B-260-T-F	SAP7B-260-CT-R	MexiPak-65, Chinese Spring	Parwaz-94	SNP-260	Wang et al (2017) JIA 17(2): 276-284	10.1016/S2095-3119(17)61685-X	National Key Facility for Crop Gene Resources and Genetic Improvement, Institute of Crop Science, Chinese Academy of Agricultural Sciences, Beijing, China	GCTCGGAATCGAAACCGCCTCCCCTAAGCAAAGGCGCCTCCGGAGCTGACCGGATCGATCCAGAAGC[C/T]CAAACAAAGCGTGGCCAGCCGTCTCCATCACGTTCTTCTTGCACAATAAGAAAGGCGAGGCAAACCGTGTCCGCAACGGCGACGGCGAAACCCACC
TaPARG-2A	TaPARG-2A-KASP-9	CGTTCGGGCAGCGCACGTCGCAGC	CGTTCGGGCAGCGCACGTCGCAGT	GCTGGGGTGTACCTGGTGAC	C	T	F	co-dominant	causal	Hap-2 (TC) and Hap-3 (TT) are favored for short plant height, fewer effective tiller number and higher 1000-grain weight under drought stress conditions			PARG-900-C-F	PARG-900-T-F	PARG-900-CT-R	MexiPak-65, Chinese Spring	Parwaz-94	TaPARM1	Li et al (2016) Front Plant Sci 7:1191	10.3389/fpls.2016.01191	National Key Facility for Crop Gene Resources and Genetic Improvement, Institute of Crop Science, Chinese Academy of Agricultural Sciences, Beijing, China	ACCGCAAGTCCATCGACACGTTCGGGCAGCGCACGTCGCAG[CT]ACCGTGGCGTCACCAGGTACACCCCAGCCCACCCCATGAGCACG
	TaPARG-2A-KASP-10	GTCGACAAGATCATGGCCAGCAACAT	GTCGACAAGATCATGGCCAGCAACAC	CTTGTTGCGCCTGGCGAGC	C	T	R	co-dominant	causal				PARG-2637-C-R	PARG-2637-T-R	PARG-2637-CT-F	MexiPak-65	Parwaz-94	TaPARM2	Li et al (2016) Front Plant Sci 7:1191	10.3389/fpls.2016.01191	National Key Facility for Crop Gene Resources and Genetic Improvement, Institute of Crop Science, Chinese Academy of Agricultural Sciences, Beijing, China	TCACCCGCTACGACGTCGACAAGATCATGGCCAGCAACA[C/T]GCTCCTCCCGGGCGAGCTCGCCAGGCGCAACAAGGACGCCAACGCCGCGCCCCTGCC
TaLTPs	TaLTPs-KASP-11	TTTGGACTATATTGGGCTTTATTTTC	TTTGGACTATATTGGGCTTTATTTTT	GGCCTCCAGTTAATAGGTTAGTCC	G	A	R	co-dominant	associated	Hap-3 (GC) is favored for ideal plant height under drought stress conditions			LTPs-270-G-R	LTPs-270-A-R	LTPs-270-GA-F	Chinese Spring	Beijing 14		Qian et al (2016) JIA 15(6): 1198-1206	10.1016/S2095-3119(15)61189-3	National Key Facility for Crop Gene Resources and Genetic Improvement, Institute of Crop Science, Chinese Academy of Agricultural Sciences, Beijing, China	AAAAAATAGCAATTCTGGGCTGGGCCTCCAGTTAATAGGTTAGTCCCAAAAATAATATAAAAGTA[G/A]AAAATAAAGCCCAATATAGTCCAAAATAGTAGATAATATAGCATAGAGCAATCAAAAATTATACATACGTT
	TaLTPs-KASP-12	GGAGAAAAGATAAGCAATCGCGGCCG	GGAGAAAAGATAAGCAATCGCGGCCA	GGTCCTAGATGCACTTACAGTTTGAC	C	T	R	co-dominant	associated				LTPs-1696-C-R	LTPs-1696-T-R	LTPs-1696-CT-F	Chinese Spring	Beijing 14		Qian et al (2016) JIA 15(6): 1198-1206	10.1016/S2095-3119(15)61189-3	National Key Facility for Crop Gene Resources and Genetic Improvement, Institute of Crop Science, Chinese Academy of Agricultural Sciences, Beijing, China	TATTTAGTCTTGTTGTCATGATTCATCAAAACCCACAATGGGGTCCTAGATGCACTTACAGTTTGACTACTTCTA[C/T]GGCCGCGATTGCTTATCTTTTCTCCACTAAATTGTGCAAATAAATAATGATATGGTTGAGCCCACATAAA
1-feh-w3	1fehw3	CTCCCCCCTTCCTTCTGTCC	CTCCCCCCTTCCTTCTGTCT	AGGAAGACGGCCCGAGCTTT	C	T	F	co-dominant	causal		Westonia type	Kauz type				Chinese Spring, Yecora, Mason/Jagger	Lorvin10, MexiPak, Pak-81 (Seri M 82)	6BPF2/6B60R	Zhang et al 2014 New Phytol		CIMMYT-AR	CTATACATCCTATCGCTCTCCTCCCCCTCCCCCCTTCCTTCTGTC[T/C]CCGAGGCCCAAAGCTCGGGCCGTCTTCCTCCTCCTCCTCATCTTCTTCTACAGGAGCGGCGGATCTACAGTC
TaMoc-A1	TaMoc-2433	CGGAAAGCTTAGAAATGCACGG	CGGAAAGCTTAGAAATGCACGT	CACCTCTAATCCAATGCGATCC	G	A		co-dominant	associated	Hap-H is favored for higher spikelet number per spike under drought stress conditions	Hap-H	Hap-L				Norin 61, Shi 4185	Chinese Spring, Mason/Jagger	TaMAMF/TaMAMR			CIMMYT-AR
Dreb	Dreb-B1	CCTGCGCACTTTCTTCTTCCTGT	CTGCGCACTTTCTTCTTCCTGG	TTTCACCTTGTGATATGGATTGCCTTGAT	A	C		co-dominant		Accession having "A" allele is tolerant			Dreb-B1_AL1	Dreb-B1_AL2	Dreb-B1_ALCommon	Synthetic #22,Pavon F76, Seri M82	Opata, Chinese spring	P40/P18R	Wei et al 2009		CIMMYT-SD	TCTGTGAGAAAGATTCATATGACTCTGACTGCTTATGTTTTTGGTTTCAACGTGTTTTCACCTTGTGATATGGATTGCCTTGATGA[A/C]CAGGAAGAAGAAAGTGCGCAGGAGAAGCACTGGTCCTGATTCGGTTGCTGAAACCATCAAGAAGTGGAAGGAGGAAAACCAGAAGTCCAGCAAGAGAATGGATCCCGGAAAGCACCGCCAAGGGTTCCAAGAAAGGGTGCATGGCAGGGAAAGGAGGTCCAGAGAATTCAAACTGCGCTTACCGCGGTGTGAGGCAGAGGACGTGGGGAAATGGGTTGCTGAGATCCGTGAGCCCAACCGTGGCAATCGGC
TaPPH-7A	TaPPH-KASP-13	GTTGTAAGACTGACATAACAATC	GTTGTAAGACTGACATAACAATT	GCTGGCTGTAAATGTTAATGTGTCTCC	G	A	R	co-dominant	associated	TaPPH-7A-1 (A) is a favorable allelic variation having higher 1000-grain weight and chlorophyl contents at grain filling stage under drought stress conditions	unfavored	Favored	TaPPH-G-R	TaPPH-A-R	TaPPH-F	Chinese Spring	Aikang 58	TaPPH-7A-dCAPS	Wang et al (2019) BMC Plant Biol	doi.org/10.1186/s12870-019-1901-0	National Key Facility for Crop Gene Resources and Genetic Improvement, Institute of Crop Science, Chinese Academy of Agricultural Sciences, Beijing, China	AGAAAGGTCCTGGGAATATAACTGATCTTTGAGTTAACAGGTTCAACTTTGCTGGCTGTAAATGTTAATGTGTCTCCAAG[G/A]ATTGTTATGTCAGTCTTACAACTTCTTTTTTTGTTATCATACTATTTAGAATCTTGCTATTCACAGCCAGTTTGGC
																		* First Author's Ph.D. Work

## Sheet: Table 5
Supplementary Table 5 : Gel-based markers and KASP markers gave similar genotyping results when checked on the given 23 wheat genotypes
Genotypes	TaSnRK2.3-1A	TaSnRK2.3-1B	TaSnRK2.8-5A	TaSnRK2.9-5A	TaSAP-7B	TaMOC1-7A	TaLTPs	TaPARG-2A	TaDREB	1-feh w3	TaPPH-7A										TaDreb-B1
Jinhai 8	Hap-2	Hap-2	Hap-1	Hap-1	Hap-1	Hap-L	Hap-3	Hap-2	Hap-1	Hap-1	Hap-1
Beijing 8	Hap-2	Hap-2	Hap-2	Hap-1	Hap-1	Hap-L	Hap-3	Hap-2	Hap-2	Hap-1	Hap-1
Shi Jiazhuang 54	Hap-2	Hap-2	Hap-1	Hap-2	Hap-1	Hap-L	Hap-3	Hap-3	Hap-1	Hap-1	Hap-1
Laizhou 953	Hap-1	Hap-1	Hap-1	Hap-1	Hap-1	Hap-L	Hap-3	Hap-2	Hap-1	Hap-1	Hap-1
Luhan 328	Hap-2	Hap-1	Hap-2	Hap-1	Hap-1	Hap-L	Hap-3	Hap-1	Hap-1	Hap-2	Hap-2
Zhengmai 9023	Hap-2	Hap-3	Hap-1	Hap-1	Hap-1	Hap-L	Hap-3	Hap-1	Hap-2	Hap-1	Hap-1
Pan 86001-3	Hap-1	Hap-3	Hap-2	Hap-1	Hap-1	Hap-H	Hap-2	Hap-3	Hap-1	Hap-1	Hap-1
Xuzhou 22	Hap-1	Hap-1	Hap-1	Hap-2	Hap-1	Hap-L	Hap-3	Hap-3	Hap-1	Hap-1	Hap-1
Wenmai 8	Hap-1	Hap-1	Hap-1	Hap-4	Hap-1	Hap-L	Hap-3	Hap-2	Hap-1	Hap-2	Hap-2
Lankao 906	Hap-1	Hap-1	Hap-2	Hap-1	Hap-1	Hap-L	Hap-3	Hap-2	Hap-1	Hap-2	Hap-2
Nongda 139	Hap-2	Hap-1	Hap-1	Hap-1	Hap-1	Hap-L	Hap-3	Hap-3	Hap-1	Hap-1	Hap-1
Ningxian 169	Hap-2	Hap-2	Hap-1	Hap-1	Hap-2	Hap-H	Hap-3	Hap-1	Hap-1	Hap-1	Hap-1
Jingyang 60	Hap-2	Hap-1	Hap-1	Hap-1	Hap-1	Hap-L	Hap-3	Hap-1	Hap-1	Hap-1	Hap-1
Aifeng 3	Hap-2	Hap-1	Hap-1	Hap-4	Hap-1	Hap-L	Hap-3	Hap-1	Hap-1	Hap-1	Hap-1
Lumai 1	Hap-1	Hap-2	Hap-1	Hap-1	Hap-1	Hap-H	Hap-3	Hap-2	Hap-1	Hap-1	Hap-1
Beijing 15	Hap-2	Hap-2	Hap-2	Hap-1	Hap-2	Hap-L	Hap-3	Hap-1	Hap-1	Hap-1	Hap-1
Jinmai 11	Hap-2	Hap-1	Hap-1	Hap-1	Hap-1	Hap-L	Hap-3	Hap-2	Hap-1	Hap-1	Hap-1
Lumai 9	Hap-2	Hap-2	Hap-2	Hap-1	Hap-2	Hap-L	Hap-3	Hap-1	Hap-1	Hap-1	Hap-1
Jimai 19	Hap-2	Hap-2	Hap-2	Hap-1	Hap-1	Hap-L	Hap-3	Hap-1	Hap-1	Hap-1	Hap-1
Wanxian 4	Hap-1	Hap-2	Hap-1	Hap-1	Hap-1	Hap-H	Hap-3	Hap-1	Hap-1	Hap-1	Hap-1
Chinese Spring	Hap-3	Hap-3	Hap-1	Hap-3	Hap-1	Hap-H	Hap-2	Hap-1	Hap-1	Hap-1	Hap-2
MexiPak-65	Hap-1	Hap-1	Hap-1	Hap-1	Hap-1	Hap-L	Hap-3	Hap-1	Hap-2	Hap-2	Hap-1
Parwaz-94	Hap-2	Hap-1	Hap-2	Hap-3	Hap-2	Hap-L	Hap-3	Hap-2	Hap-2	Hap-2	Hap-1
